# Supplementary material for: Comparison of the classifiers based on mRNA, microRNA and lncRNA expression and DNA methylation profiles for the tumor origin detection
Source: Front Genet. 2024 Jun 12;15:1383852. doi: 10.3389/fgene.2024.1383852 (PMC11199677; doi:10.3389/fgene.2024.1383852)
Supplement: Supplementary file 1 [file Table1.XLSX]

## Sheet: Sheet1
Probe ID	Chromosome position	Location	MFMD score
cg12894883	chr22:22288473-22288474	Exon	18504.3
cg00489795	chr22:24041104-24041105	3`UTR	15569.6
cg01342926	chr4:128887246-128887247	Intron	15406
cg18794664	chr1:42922694-42922695	5`UTR	15007
cg04313875	chr17:1553202-1553203	5`UTR	14907.9
cg24208375	chr6:31704282-31704283	5`UTR	14575
cg03733196	chr12:52445075-52445076	Promoter	14290.6
cg01873236	chr5:138088662-138088663	Intron	13977.2
cg14138132	chr6:31704375-31704376	Promoter	13785.7
cg07544244	chr12:52444993-52444994	Promoter	13733.3
cg09780039	chr3:101569045-101569046	Intron	13322.7
cg22162847	chr1:150534779-150534780	Intron	13278.4
cg19400725	chr17:1552970-1552971	TTS	13181.5
cg12193622	chr3:101567865-101567866	Intron	12961.4
cg08188903	chr14:100680826-100680827	Intergenic	12936.5
cg23868141	chr19:3275646-3275647	Intron	12811.6
cg16755475	chr16:4802990-4802991	Exon	12774.1
cg14554539	chr9:130854713-130854714	Intron	12418.4
cg06010390	chr7:101849120-101849121	Intron	12373.7
cg15676015	chr11:67272636-67272637	Intron	12366.3
cg04134240	chr14:100680625-100680626	Intergenic	12098.6
cg14242528	chr9:33166541-33166542	Intron	12069.1
cg20732367	chr2:238601467-238601468	Intron	11980.6
cg23245297	chr19:3275842-3275843	Intron	11971.5
cg07927953	chr10:134559696-134559697	Intron	11957.9
cg20718727	chr12:52444825-52444826	Promoter	11901.9
cg21792150	chr3:101567884-101567885	Intron	11733.8
cg09797645	chr10:35415606-35415607	Promoter	11659.4
cg01114900	chr5:138088641-138088642	Intron	11539.6
cg12565681	chr17:74497418-74497419	Promoter	11528.4
cg19353425	chr2:69968558-69968559	Intron	11512.6
cg19975936	chr13:31377233-31377234	Promoter	11486.9
cg00715047	chr17:73522054-73522055	Intron	11480.2
cg05505450	chr2:58273643-58273644	Intron	11470.5
cg02525822	chr16:84682731-84682732	Intron	11455.4
cg16787624	chr2:238601425-238601426	Intron	11381
cg22346380	chr2:58274524-58274525	Intron	11324.5
cg02619656	chr16:72460083-72460084	Intron	11100.8
cg04358246	chr9:95857704-95857705	Promoter	10990.3
cg15525053	chr1:211688778-211688779	Intergenic	10870.6
cg15119377	chr3:124606501-124606502	Promoter	10840.5
cg12610867	chr12:52445276-52445277	Promoter	10779.2
cg07244649	chr13:28196370-28196371	Intron	10734.3
cg17894293	chr20:32436418-32436419	Exon	10681.9
cg05777919	chr2:3480658-3480659	Intron	10553.9
cg18149689	chr3:193721164-193721165	Intron	10533
cg15555970	chr18:3452317-3452318	Intron	10437.5
cg25038060	chr17:74497306-74497307	Intron	10386
cg18998670	chr2:58273552-58273553	Intron	10232.4
cg24812523	chr14:32798762-32798763	Intron	10167.1
cg18100007	chr17:29815661-29815662	Intron	10140.3
cg03317463	chr16:67193191-67193192	Intron	10112.6
cg19814309	chr19:3275998-3275999	Intron	10112.3
cg13513411	chr19:4676202-4676203	3`UTR	10101.1
cg00004072	chr19:39898015-39898016	Intron	10087.1
cg23869335	chr2:220159595-220159596	Promoter	9997.71
cg07998461	chr10:35415601-35415602	Promoter	9855.68
cg12610832	chr1:27894955-27894956	Intron	9816.54
cg19365151	chr8:103254722-103254723	Intron	9815.82
cg12899157	chr18:3452302-3452303	Intron	9764.26
cg05347108	chr16:72460114-72460115	Intron	9728
cg05178604	chr16:67193015-67193016	Intron	9638.92
cg18459806	chr14:51293793-51293794	Intron	9607.45
cg04314308	chr19:19336150-19336151	Intron	9597.57
cg24680082	chr11:93275719-93275720	Intron	9556.7
cg08330183	chr15:22892184-22892185	Promoter	9548.76
cg10859966	chr14:24898992-24898993	Promoter	9534.68
cg03025986	chr2:3292757-3292758	Intron	9490.91
cg14189304	chr11:47236932-47236933	Intron	9490.36
cg04274978	chr14:24899054-24899055	Promoter	9427.28
cg04586407	chr16:31008574-31008575	Intron	9421.18
cg22131825	chr6:43021414-43021415	5`UTR	9419.06
cg04364517	chr1:2478362-2478363	Intergenic	9395.94
cg23108580	chr12:39787968-39787969	Intron	9373.98
cg16970734	chr15:22892300-22892301	Intron	9360.7
cg08604594	chr10:33798231-33798232	Intergenic	9263.46
cg14135988	chr18:52495796-52495797	5`UTR	9245.37
cg21846808	chr3:193721215-193721216	Intron	9243.66
cg17372745	chr2:69968602-69968603	Intron	9208.95
cg07328505	chr9:113017849-113017850	Intron	9185.43
cg14394253	chr9:95896880-95896881	Promoter	9183.69
cg19978669	chr7:105751994-105751995	Intron	9178.6
cg14744537	chr18:52495740-52495741	5`UTR	9153.73
cg04842215	chr14:24899033-24899034	Promoter	9136.32
cg24594295	chr1:151966792-151966793	Promoter	9130
cg23425079	chr6:31703503-31703504	Intron	9098.98
cg10673740	chr10:121411826-121411827	Intron	9043.06
cg17120764	chr10:90750249-90750250	TTS	9006.4
cg07864976	chr16:72459595-72459596	Intron	8937.27
cg00363813	chr12:6664872-6664873	Exon	8906.82
cg02613435	chr10:102756977-102756978	5`UTR	8883.48
cg23951198	chr14:24899306-24899307	5`UTR	8858.21
cg17750946	chr10:134559637-134559638	Intron	8833.19
cg06350404	chr18:3452443-3452444	Intron	8749.1
cg20513950	chr11:72463673-72463674	Promoter	8732.67
cg01573732	chr11:47236904-47236905	Intron	8724.13
cg19209225	chr10:102756912-102756913	5`UTR	8721.71
cg23661000	chr1:10240025-10240026	3`UTR	8695.27
cg03345120	chr1:2477805-2477806	Intergenic	8693.25
cg17198308	chr12:6665108-6665109	TTS	8654.21
cg14494733	chr9:139410910-139410911	Intron	8629.76
cg03929747	chr16:2282618-2282619	Intron	8600.18
cg13668544	chr9:132646821-132646822	Intergenic	8594.23
cg03859915	chr2:28112817-28112818	Intron	8593.72
cg06811166	chr12:52444554-52444555	Promoter	8579.22
cg16225405	chr11:67141422-67141423	Intron	8577.3
cg04461566	chr22:22288352-22288353	Intron	8568.88
cg01490004	chr11:65149417-65149418	5`UTR	8542.2
cg16075951	chr14:24899050-24899051	Promoter	8528.51
cg22304169	chr2:201983303-201983304	Intron	8518.11
cg10452531	chr12:6493278-6493279	Intron	8503.55
cg18765439	chr11:65343343-65343344	Promoter	8502.93
cg14399369	chr2:58273683-58273684	Intron	8462.32
cg17130504	chr10:102756923-102756924	5`UTR	8419.82
cg11827097	chr2:231280903-231280904	5`UTR	8400.18
cg14538439	chr10:90750381-90750382	TTS	8360.24
cg16848054	chr12:107297551-107297552	Intergenic	8336.82
cg03854262	chr9:95896872-95896873	Promoter	8329.88
cg06336792	chr10:35415599-35415600	Promoter	8324.74
cg08046512	chr17:72450493-72450494	Intergenic	8319.56
cg07403338	chr6:80579537-80579538	Intergenic	8313.35
cg17429587	chr12:124905230-124905231	Intron	8290.79
cg06568789	chr8:134465720-134465721	Intergenic	8277.49
cg08740698	chr12:6493270-6493271	Intron	8270.95
cg11568368	chr13:31377146-31377147	Promoter	8266.51
cg19936912	chr4:152330012-152330013	Promoter	8245.4
cg15547276	chr17:41321718-41321719	Intron	8243.57
cg06694561	chr2:236716285-236716286	Intron	8241.49
cg17473896	chr11:67272980-67272981	TTS	8217.45
cg13407881	chr13:31377331-31377332	Promoter	8207.99
cg08409074	chr2:201983242-201983243	Intron	8171.52
cg03833378	chr16:4802600-4802601	Exon	8167.01
cg08209184	chr20:35444560-35444561	Exon	8162.3
cg09872928	chr6:30910646-30910647	Intron	8157.17
cg20409466	chr11:9635889-9635890	Intergenic	8154.16
cg18328612	chr19:4676623-4676624	Exon	8148.4
cg24587268	chr20:60813121-60813122	Promoter	8137.52
cg24411913	chr2:220159774-220159775	Promoter	8132.63
cg03096975	chr19:46142574-46142575	Promoter	8128.24
cg09417568	chr9:99328811-99328812	Intron	8064.69
cg21011229	chr11:9635945-9635946	Intergenic	8050.55
cg00681103	chr2:201983452-201983453	Intron	8034.05
cg01174771	chr14:32670315-32670316	Promoter	8002.11
cg00054408	chr19:3275609-3275610	Intron	7986.58
cg19466178	chr19:42721812-42721813	5`UTR	7972.86
cg14652638	chr6:2842215-2842216	5`UTR	7969.13
cg08935223	chr3:193720874-193720875	Intron	7967.59
cg12163952	chr2:201983233-201983234	Intron	7963.96
cg21164232	chr18:3452359-3452360	Intron	7951.9
cg08072465	chr17:72450475-72450476	Intergenic	7940.16
cg07648238	chr12:6493264-6493265	Intron	7926.65
cg19536922	chr2:3292956-3292957	Intron	7915.23
cg03547631	chr1:3447557-3447558	Intron	7909.12
cg10278046	chr16:4802848-4802849	Exon	7901.66
cg22801675	chr5:175971121-175971122	Intron	7900.13
cg23589045	chr1:51983759-51983760	Intron	7884.28
cg15986590	chr19:1862404-1862405	Intron	7879.03
cg16955166	chr18:52495633-52495634	Promoter	7870.88
cg01442132	chr2:62424496-62424497	Intron	7867.83
cg19220586	chr1:167522470-167522471	Intron	7866.75
cg03650397	chr6:159239229-159239230	5`UTR	7860.26
cg08542865	chr6:2842248-2842249	5`UTR	7835.61
cg06815153	chr14:24899287-24899288	5`UTR	7826.28
cg03359508	chr10:81964782-81964783	Intron	7803.47
cg01979888	chr12:6665424-6665425	TTS	7768.88
cg07635623	chr6:2841875-2841876	Intron	7747.35
cg10504751	chr16:56390830-56390831	3`UTR	7730.65
cg07679695	chr9:74384615-74384616	Promoter	7721.87
cg01544351	chr19:46142757-46142758	Promoter	7720.5
cg04477203	chr5:141061883-141061884	Promoter	7683.64
cg05006755	chr16:4233246-4233247	Intergenic	7672.63
cg14168316	chr9:127642782-127642783	3`UTR	7663.47
cg16851771	chr2:42360170-42360171	Intergenic	7653.05
cg02955911	chr16:67464503-67464504	Promoter	7651.36
cg01279709	chr13:28196083-28196084	Intron	7650.49
cg10369688	chr19:39898283-39898284	Intron	7640.81
cg00031256	chr6:2842255-2842256	5`UTR	7632.8
cg05338083	chr11:102187976-102187977	Promoter	7611.53
cg03300177	chr16:56390811-56390812	3`UTR	7609.81
cg04042305	chr15:55562773-55562774	Intron	7597.19
cg24211304	chr12:4596426-4596427	TTS	7596.16
cg14407667	chr1:51985209-51985210	Promoter	7586.88
cg16257983	chr10:90750218-90750219	TTS	7584.03
cg09458299	chr17:74497653-74497654	Promoter	7583.41
cg18113084	chr3:5019494-5019495	Intron	7580.01
cg07325562	chr11:65150083-65150084	5`UTR	7574.28
cg08530205	chr7:101849354-101849355	Intron	7569.9
cg03792768	chr3:197281934-197281935	Intron	7565.98
cg06989253	chr1:45976998-45976999	3`UTR	7563.61
cg24638203	chr5:141061875-141061876	Promoter	7561.53
cg20613151	chr17:54991064-54991065	Exon	7545.71
cg25042239	chr6:43021668-43021669	5`UTR	7543.11
cg02712949	chr8:87570714-87570715	3`UTR	7528.34
cg11702456	chr2:231280907-231280908	5`UTR	7528.26
cg22046661	chr11:68890686-68890687	Intergenic	7528.21
cg21391660	chr17:73522123-73522124	Intron	7514.38
cg07324116	chr5:80060102-80060103	Intron	7494.58
cg15707332	chr20:32436359-32436360	Exon	7486.69
cg07548580	chr8:134465835-134465836	Intergenic	7486.68
cg16785213	chr16:75599104-75599105	Intergenic	7470.18
cg12395929	chr18:52495760-52495761	5`UTR	7467.04
cg04671367	chr2:220159849-220159850	Promoter	7460.77
cg00612828	chr4:183815971-183815972	Intron	7450.38
cg13043150	chr7:98972197-98972198	Promoter	7430.7
cg16683572	chr14:32798409-32798410	Promoter	7427.99
cg07804711	chr19:46142647-46142648	5`UTR	7414.29
cg20536512	chr18:3247309-3247310	Promoter	7410.49
cg09934326	chr1:43832826-43832827	Intron	7402.33
cg12901182	chr2:58274421-58274422	Intron	7399.57
cg19899609	chr4:38320761-38320762	Intergenic	7389.54
cg00940891	chr4:1006016-1006017	Promoter	7388.69
cg15380836	chr17:1553341-1553342	5`UTR	7386.72
cg19925054	chr2:173292978-173292979	Intron	7385.74
cg02322203	chr16:67464610-67464611	Promoter	7364.48
cg18756580	chr20:47803232-47803233	Intron	7351.37
cg00510447	chr16:3071608-3071609	Exon	7351.1
cg15416179	chr17:21189859-21189860	Intron	7345.48
cg04645430	chr4:38320671-38320672	Intergenic	7338.18
cg02084834	chr2:201983708-201983709	Intron	7335.72
cg21082868	chr6:22828849-22828850	Intergenic	7324.45
cg01813877	chr14:103369717-103369718	Exon	7322.09
cg00227781	chr17:72450036-72450037	Intergenic	7318.97
cg05637265	chr8:144884124-144884125	Intron	7301.17
cg17927917	chr7:155089006-155089007	Promoter	7300.37
cg03403507	chr14:32798387-32798388	Promoter	7297.99
cg16215968	chr13:30995686-30995687	Intron	7272.53
cg08034643	chr17:55163474-55163475	Intron	7267.32
cg07476617	chr2:201981834-201981835	Intron	7263.53
cg16382322	chr5:141061902-141061903	Promoter	7246.57
cg06958567	chr18:52495541-52495542	Promoter	7198.17
cg07932290	chr14:74252976-74252977	Intron	7190.01
cg04797936	chr12:49659154-49659155	Intron	7184.24
cg13703737	chr6:3386584-3386585	Intron	7178.77
cg06539717	chr2:58274059-58274060	Intron	7176.29
cg04769392	chr6:80579458-80579459	Intergenic	7167.17
cg04044297	chr13:26760422-26760423	Intron	7152.69
cg16545496	chr16:67464522-67464523	Promoter	7136.97
cg09339159	chr2:232260559-232260560	Intron	7128.33
cg05093711	chr16:10674008-10674009	Intron	7106.22
cg05696153	chr16:81732038-81732039	Intron	7101.66
cg05701706	chr4:147187180-147187181	Intron	7090.52
cg11468363	chr4:87857418-87857419	Intron	7081.41
cg15692535	chr18:3247527-3247528	5`UTR	7072.77
cg02006203	chr7:48128151-48128152	Promoter	7072.02
cg18907029	chr17:76165253-76165254	Intron	7068.55
cg07870757	chr10:35415603-35415604	Promoter	7067.92
cg11203377	chr11:46402051-46402052	3`UTR	7060.05
cg09025960	chr1:226070808-226070809	Promoter	7059.72
cg05091260	chr3:127391221-127391222	Promoter	7051.18
cg21266616	chr12:94136549-94136550	Intron	7038.98
cg22764497	chr2:236716219-236716220	Intron	7024.82
cg06300308	chr7:100728527-100728528	Promoter	7020.18
cg07209034	chr16:72459825-72459826	Intron	6983.45
cg01680448	chr17:76165127-76165128	Intron	6970.7
cg12025522	chr7:77649330-77649331	Intron	6968.44
cg03861966	chr12:94136602-94136603	Intron	6958.77
cg00027081	chr2:3325158-3325159	Intron	6950.78
cg12536502	chr19:46142673-46142674	5`UTR	6944.44
cg19795853	chr7:150118404-150118405	Intergenic	6932.44
cg03929205	chr22:38453489-38453490	5`UTR	6918.42
cg08200851	chr6:5472095-5472096	Intron	6897.86
cg04976780	chr7:77649540-77649541	Intron	6894.03
cg06557507	chr17:42853611-42853612	Intron	6889.32
cg08875705	chr12:6665330-6665331	TTS	6881.76
cg05543419	chr3:101568195-101568196	Intron	6879.17
cg19929355	chr4:48272059-48272060	Promoter	6873.62
cg15309264	chr2:58274034-58274035	Intron	6866.73
cg14387532	chr2:232571819-232571820	Intergenic	6852.86
cg08469834	chr11:104839074-104839075	Intron	6847.4
cg04230403	chr10:90750176-90750177	Promoter	6847.08
cg22779765	chr14:103369786-103369787	Intron	6835.32
cg04241308	chr4:183838090-183838091	Intron	6832.32
cg04152767	chr16:2282957-2282958	Intron	6814.1
cg04524652	chr4:152330107-152330108	Promoter	6806.01
cg16053334	chr11:65343118-65343119	Promoter	6800.18
cg04071516	chr19:1864938-1864939	Intergenic	6799.63
cg04640139	chr5:140997407-140997408	Intron	6787.25
cg06829538	chr8:21906349-21906350	TTS	6782.49
cg10232580	chr8:17659320-17659321	Promoter	6782.12
cg19622755	chr2:47169299-47169300	Promoter	6780.48
cg13651876	chr9:37434131-37434132	Intron	6778.85
cg14947547	chr12:6493495-6493496	Intron	6763.79
cg11396473	chr14:32670418-32670419	Promoter	6740.49
cg00233079	chr4:108745587-108745588	Promoter	6715.92
cg03518058	chr3:124606583-124606584	Promoter	6712.92
cg00193859	chr7:139723923-139723924	3`UTR	6703.27
cg19398115	chr10:90750169-90750170	Promoter	6693.12
cg24158307	chr14:95599667-95599668	Exon	6678.05
cg03214297	chr22:38453296-38453297	Promoter	6676.25
cg12054453	chr17:57915717-57915718	Exon	6672.39
cg12130672	chr17:9151012-9151013	Intergenic	6669.42
cg17274072	chr15:90904227-90904228	Exon	6667.32
cg07067171	chr7:32996829-32996830	Promoter	6657.11
cg25179470	chr10:102756915-102756916	5`UTR	6654.86
cg15733367	chr3:57994941-57994942	Intron	6649.91
cg21351102	chr18:3247294-3247295	Promoter	6626.21
cg10774636	chr19:42722032-42722033	Promoter	6624.3
cg07024458	chr16:56390600-56390601	3`UTR	6618.87
cg08962271	chr11:67273496-67273497	TTS	6608.12
cg02076355	chr10:45474372-45474373	Promoter	6596.05
cg19960548	chr20:49407443-49407444	Intergenic	6592.87
cg12137206	chr10:113943397-113943398	Intron	6586.94
cg09559196	chr5:149375082-149375083	Exon	6585.78
cg05170515	chr14:24899109-24899110	Promoter	6584.47
cg10413944	chr2:224702734-224702735	Promoter	6546.96
cg00711291	chr17:71345538-71345539	Intron	6511.06
cg14205001	chr9:139406515-139406516	Intron	6506.63
cg03841784	chr12:1890922-1890923	Intron	6499.27
cg11422964	chr16:4802786-4802787	Exon	6493.92
cg13153865	chr8:90914101-90914102	Promoter	6492.98
cg15043642	chr5:141061863-141061864	Promoter	6490.37
cg08672410	chr17:74497109-74497110	Intron	6487.74
cg15217978	chr11:65343330-65343331	Promoter	6477.39
cg22747897	chr4:1005994-1005995	Promoter	6472.24
cg08149422	chr22:21983606-21983607	Exon	6470.75
cg14633426	chr1:159894721-159894722	Intron	6461.03
cg09035736	chr22:38599166-38599167	Intron	6454.59
cg00491603	chr19:4676557-4676558	3`UTR	6451.54
cg10972821	chr17:55163212-55163213	Intron	6443.43
cg15754405	chr9:107510767-107510768	Intron	6435.15
cg14156441	chr8:126447096-126447097	Intron	6433.29
cg10419849	chr8:9537322-9537323	Intron	6430.04
cg10131836	chr11:111167086-111167087	Exon	6406.47
cg02532488	chr11:65343341-65343342	Promoter	6394.64
cg11906038	chr17:72450232-72450233	Intergenic	6372.92
cg09643151	chr2:201981873-201981874	Intron	6358.62
cg23075983	chr1:59281540-59281541	Intron	6350.28
cg24980904	chr18:3248854-3248855	Intron	6342.35
cg08197943	chr17:67323709-67323710	Promoter	6337.44
cg03529908	chr1:2478089-2478090	Intergenic	6335.01
cg06029308	chr3:57995069-57995070	Intron	6330.43
cg14126493	chr5:176831297-176831298	Exon	6318.53
cg14155501	chr9:99264127-99264128	3`UTR	6316.89
cg18532190	chr7:77649177-77649178	Exon	6315.09
cg16740364	chr19:34718795-34718796	3`UTR	6312.75
cg11867599	chr4:128887130-128887131	Intron	6297.94
cg09456094	chr2:231280878-231280879	5`UTR	6288.79
cg24960158	chr3:97690786-97690787	5`UTR	6281.62
cg08917795	chr16:56716597-56716598	Intron	6274.62
cg01454639	chr13:26760532-26760533	Intron	6267.36
cg13975009	chr9:95859121-95859122	Intron	6263.55
cg08167047	chr11:72463418-72463419	5`UTR	6256.44
cg14204281	chr9:137217473-137217474	Promoter	6255.8
cg03103888	chr13:114147763-114147764	Intron	6243.97
cg25003777	chr6:2841626-2841627	Intron	6232.82
cg08402873	chr20:10653164-10653165	Intron	6212.55
cg04212922	chr4:141173867-141173868	Intergenic	6211.32
cg02028332	chr19:19335919-19335920	Exon	6207.63
cg12122877	chr11:120857123-120857124	3`UTR	6207.26
cg07216425	chr12:53297819-53297820	Intron	6194.93
cg00909401	chr2:43328657-43328658	Intergenic	6194.8
cg06798749	chr11:62360527-62360528	TTS	6191.44
cg15199326	chr6:2842005-2842006	Intron	6188.55
cg03962809	chr2:201983199-201983200	Intron	6187.43
cg12794421	chr8:19171191-19171192	5`UTR	6186.63
cg20651080	chr17:80019526-80019527	Exon	6184.69
cg07997076	chr13:21286934-21286935	Intron	6175.09
cg19477600	chr11:124632081-124632082	Intron	6168.82
cg24594293	chr1:156564330-156564331	3`UTR	6162.7
cg11206032	chr14:99739699-99739700	Intergenic	6158.08
cg05317605	chr19:4558499-4558500	5`UTR	6157.63
cg04588079	chr12:13153012-13153013	Promoter	6131.65
cg05106191	chr2:114036685-114036686	Promoter	6129.59
cg01346152	chr1:12678761-12678762	Intergenic	6129.07
cg20801056	chr18:74844767-74844768	5`UTR	6115.37
cg11494773	chr7:48128242-48128243	5`UTR	6112.62
cg12293634	chr2:101924667-101924668	Exon	6110.48
cg01869219	chr2:224702789-224702790	Promoter	6109.15
cg20849121	chr1:12679951-12679952	Intergenic	6106.72
cg24733497	chr22:50356079-50356080	Promoter	6102.09
cg18713809	chr22:18923876-18923877	Intron	6097.15
cg19310653	chr7:101849184-101849185	Intron	6094.94
cg02075570	chr1:205649849-205649850	Promoter	6092.83
cg17935811	chr1:12678641-12678642	Promoter	6090.43
cg02001779	chr2:231281264-231281265	Intron	6080.67
cg14284187	chr9:116355097-116355098	Intron	6075.5
cg08090367	chr8:145005311-145005312	Intron	6075.03
cg16074309	chr8:11760061-11760062	Intergenic	6074.8
cg10149329	chr4:128887145-128887146	Intron	6070.72
cg16048138	chr8:103822615-103822616	Intergenic	6065.04
cg08854560	chr22:38453474-38453475	5`UTR	6059.41
cg05920908	chr1:27895372-27895373	Intron	6058.17
cg06085713	chr18:3453726-3453727	Intron	6054.09
cg20853370	chr2:240117640-240117641	Intron	6047.53
cg09965996	chr16:56390429-56390430	3`UTR	6045.31
cg12690127	chr12:7055683-7055684	TTS	6043.11
cg10565187	chr19:1468943-1468944	Exon	6041.59
cg24875484	chr6:30910583-30910584	Intron	6039.35
cg07924387	chr1:31885880-31885881	Promoter	6036.41
cg09887589	chr6:31702785-31702786	Intron	6036.31
cg01868612	chr1:2478046-2478047	Intergenic	6034.3
cg23952189	chr17:27503924-27503925	Promoter	6031.54
cg18523979	chr3:13009124-13009125	Intron	6019.69
cg18925548	chr11:46402535-46402536	5`UTR	6018.48
cg06798642	chr4:48272082-48272083	Promoter	6017.21
cg16936953	chr17:57915665-57915666	Exon	6004.76
cg09066997	chr16:75300724-75300725	Promoter	5998.84
cg08135278	chr1:226070709-226070710	Promoter	5998.5
cg07420745	chr8:19706768-19706769	Intron	5993.86
cg06306636	chr18:12455633-12455634	Intron	5985.41
cg06105778	chr5:176830667-176830668	Intron	5984.04
cg06747919	chr2:236716372-236716373	Intron	5983.33
cg13564459	chr14:62004353-62004354	Intron	5965.48
cg09645993	chr5:77289836-77289837	Intergenic	5964.7
cg09675853	chr2:239306169-239306170	Exon	5963.97
cg01457653	chr16:67193218-67193219	Intron	5957.9
cg07158434	chr2:232571157-232571158	Intergenic	5949.67
cg21451378	chr8:19171354-19171355	Intron	5948.73
cg03108344	chr6:150326762-150326763	Promoter	5942.85
cg02285477	chr13:28196059-28196060	Intron	5941.81
cg09506001	chr1:36559506-36559507	3`UTR	5937.04
cg02488887	chr5:176830915-176830916	Exon	5936.6
cg05278650	chr3:13009132-13009133	Intron	5910.37
cg01334972	chr11:72463230-72463231	Intron	5906.97
cg15998961	chr12:133360718-133360719	Intron	5902.64
cg02304427	chr11:46402548-46402549	5`UTR	5900.03
cg23337086	chr8:61325237-61325238	Intron	5897.42
cg08648568	chr18:33767797-33767798	Promoter	5896.1
cg25042226	chr2:114036571-114036572	Promoter	5884.5
cg18525965	chr19:46145630-46145631	Intron	5881.43
cg24305663	chr10:35415515-35415516	Promoter	5856.09
cg01234984	chr7:101849473-101849474	Intron	5853.22
cg08352292	chr17:27503756-27503757	5`UTR	5843.49
cg14630692	chr9:131145355-131145356	Intron	5840.92
cg12457415	chr6:31702862-31702863	Intron	5836.28
cg03672854	chr10:90750580-90750581	TTS	5830.17
cg11786776	chr17:76719943-76719944	Intron	5816.7
cg24640577	chr1:246939216-246939217	Intergenic	5814.14
cg04658027	chr6:31702774-31702775	Intron	5814.07
cg01749464	chr11:72032341-72032342	Intron	5801.61
cg03844380	chr14:100680408-100680409	Intergenic	5799.77
cg08313128	chr16:8987215-8987216	3`UTR	5799.25
cg12307823	chr15:67143737-67143738	Intergenic	5799
cg16881676	chr12:49659619-49659620	Intron	5773.14
cg24464265	chr4:809452-809453	Intron	5762.7
cg24686357	chr4:48272266-48272267	Promoter	5761.83
cg03177025	chr2:28112917-28112918	Intron	5754.63
cg00983904	chr12:6665288-6665289	TTS	5752.65
cg05091653	chr2:231281474-231281475	Intron	5738.84
cg18184107	chr14:74252745-74252746	Intron	5738.57
cg22203219	chr12:6665335-6665336	TTS	5724.1
cg20434239	chr17:43028046-43028047	Intergenic	5722.64
cg22331108	chr2:232478452-232478453	Intergenic	5716.49
cg14567593	chr19:13265338-13265339	3`UTR	5710.41
cg03900542	chr19:42721460-42721461	Intron	5702.81
cg04290835	chr17:5350284-5350285	Intron	5696.45
cg03649125	chr16:4802469-4802470	Intron	5688.92
cg17150866	chr6:7141037-7141038	Intron	5688.24
cg10757188	chr19:8213612-8213613	Intron	5687.71
cg16232327	chr3:122399411-122399412	Promoter	5675.51
cg15032239	chr15:22891954-22891955	Promoter	5673.53
cg20120070	chr2:232571138-232571139	Intergenic	5669.12
cg01992603	chr4:3956963-3956964	Intron	5662.11
cg23533683	chr19:46144774-46144775	Promoter	5640.53
cg10778862	chr22:38453075-38453076	Promoter	5639.34
cg04185037	chr6:159239164-159239165	5`UTR	5637.83
cg13734410	chr11:47207390-47207391	5`UTR	5635.67
cg04893833	chr20:32436391-32436392	Exon	5622.75
cg17420968	chr2:242530174-242530175	Intron	5621.17
cg03712758	chr16:48400154-48400155	Intron	5619.34
cg03704912	chr17:73521354-73521355	TTS	5615.12
cg16357768	chr17:62658854-62658855	Promoter	5610.74
cg13371976	chr1:203457150-203457151	3`UTR	5608.43
cg08250921	chr16:88111009-88111010	TTS	5602.34
cg24693287	chr1:31885850-31885851	Promoter	5601.13
cg09052983	chr18:52495605-52495606	Promoter	5600.21
cg09540676	chr3:193721417-193721418	Promoter	5582.42
cg13207467	chr1:201476502-201476503	Promoter	5579.4
cg21970473	chr20:35444558-35444559	Exon	5579.12
cg11154608	chr11:67572729-67572730	Promoter	5576.8
cg22708914	chr8:19170890-19170891	Promoter	5567.6
cg18090384	chr22:50355424-50355425	Exon	5561.87
cg11032208	chr5:95997736-95997737	Promoter	5561.68
cg10894072	chr1:51985215-51985216	Promoter	5560.27
cg13777294	chr20:33463803-33463804	Promoter	5558.47
cg00177496	chr3:197283127-197283128	Intron	5555.7
cg14030878	chr3:195615302-195615303	Exon	5543.39
cg21687216	chr4:87857413-87857414	Intron	5538.12
cg13924988	chr5:95997723-95997724	Promoter	5535.02
cg03695147	chr16:67212457-67212458	Intron	5534.31
cg12232308	chr6:30711580-30711581	3`UTR	5531.02
cg22198044	chr4:2819614-2819615	Intron	5529.76
cg08831348	chr19:46142212-46142213	TTS	5527.06
cg02732583	chr8:19171224-19171225	5`UTR	5527.03
cg08905114	chr9:95897015-95897016	Promoter	5525.02
cg00973286	chr12:6451130-6451131	5`UTR	5519.63
cg09533293	chr15:60689670-60689671	Intron	5499.14
cg12944530	chr2:201982310-201982311	Intron	5492.51
cg08036289	chr15:40677854-40677855	Intron	5489.27
cg06826710	chr1:246939249-246939250	Intergenic	5487.06
cg10046767	chr12:53297693-53297694	Intron	5479.25
cg25110106	chr1:110167983-110167984	Intron	5477.05
cg06397457	chr11:124667875-124667876	Intron	5476.31
cg15586327	chr15:34611057-34611058	Intron	5466.44
cg10188897	chr17:42392436-42392437	Intron	5462.99
cg13533616	chr9:131889368-131889369	Intron	5460.29
cg04835051	chr6:31794519-31794520	Promoter	5458.19
cg06327621	chr15:90931174-90931175	Promoter	5455.9
cg09881503	chr22:19506979-19506980	Intron	5452.97
cg24396400	chr17:42154271-42154272	3`UTR	5450.99
cg07558153	chr16:29302402-29302403	Intergenic	5450.74
cg11393995	chr6:2842359-2842360	Promoter	5448.66
cg20181887	chr12:123753272-123753273	Promoter	5445.8
cg20886263	chr3:53196104-53196105	Intron	5443.73
cg20912172	chr1:211500571-211500572	Intron	5438.29
cg12109968	chr20:50383676-50383677	Intron	5437.13
cg05500919	chr17:9234114-9234115	Intron	5435.91
cg01428115	chr11:46402506-46402507	5`UTR	5434.66
cg07858113	chr6:30711561-30711562	3`UTR	5426.68
cg21812369	chr12:132536997-132536998	Intron	5421.23
cg07668993	chr20:43883307-43883308	Promoter	5419.35
cg12529432	chr8:23538610-23538611	3`UTR	5416.46
cg12397981	chr15:101814046-101814047	Intron	5412.18
cg07230792	chr6:43457174-43457175	Intron	5411.03
cg00145352	chr17:2319906-2319907	3`UTR	5408.65
cg17910969	chr17:73521755-73521756	TTS	5402.52
cg02571204	chr10:114591733-114591734	Intergenic	5399.06
cg05815906	chr4:140374338-140374339	Promoter	5396.22
cg23761497	chr2:3293115-3293116	Intron	5392.71
cg04928129	chr16:1429051-1429052	Intron	5388.56
cg07397399	chr3:66025220-66025221	Promoter	5387.64
cg06882298	chr17:55163850-55163851	Intron	5385.87
cg14453978	chr7:556845-556846	Intron	5379.48
cg01065586	chr5:52404911-52404912	Promoter	5374.41
cg03061518	chr12:123738291-123738292	Exon	5369.33
cg05529201	chr16:87368205-87368206	Intron	5367.35
cg12194517	chr8:140802617-140802618	Intron	5367.12
cg01467532	chr10:115738883-115738884	Intergenic	5361.35
cg21714809	chr11:72463184-72463185	Intron	5356
cg00668890	chr12:6449990-6449991	Intron	5349.5
cg16061012	chr7:12726157-12726158	Promoter	5334.77
cg21611187	chr4:38321009-38321010	Intergenic	5334.1
cg10724791	chr4:140586921-140586922	Promoter	5334.01
cg01515559	chr12:132537065-132537066	Intron	5331.73
cg23234674	chr5:172447822-172447823	Intron	5325.96
cg23457862	chr2:201982439-201982440	Intron	5325.08
cg17534899	chr3:13009509-13009510	Intron	5322.85
cg05330668	chr14:24836090-24836091	Promoter	5320.96
cg03937605	chr1:110167976-110167977	Intron	5320.94
cg03265991	chr16:66646895-66646896	3`UTR	5313.69
cg19794481	chr12:7073240-7073241	TTS	5307.92
cg02381965	chr2:3418480-3418481	Intron	5304.33
cg20427879	chr19:46142784-46142785	Promoter	5303.91
cg18207091	chr14:58862965-58862966	Intron	5303.53
cg05133370	chr14:32670611-32670612	Promoter	5301.19
cg19630883	chr11:93275826-93275827	Intron	5298.19
cg03001333	chr1:2005560-2005561	Intron	5293.33
cg19676238	chr1:2342094-2342095	Intron	5287.1
cg06663644	chr19:40971204-40971205	Intron	5286.38
cg09428653	chr13:99740388-99740389	-	5286.33
cg13247581	chr9:139948584-139948585	Promoter	5280.31
cg02155796	chr14:105940179-105940180	Promoter	5279.77
cg16837326	chr11:102188076-102188077	Promoter	5270.33
cg10791260	chr9:117568588-117568589	Promoter	5265.97
cg19250790	chr19:2614086-2614087	Intron	5263.2
cg09182900	chr6:43909955-43909956	Intergenic	5261.49
cg16698748	chr16:84401823-84401824	Promoter	5254.94
cg01409887	chr7:98972188-98972189	Promoter	5251.54
cg07871153	chr10:79602008-79602009	Intron	5251.38
cg04747693	chr16:88111362-88111363	TTS	5251.1
cg21703222	chr7:77649542-77649543	Intron	5249.96
cg11884704	chr9:130854313-130854314	Intron	5239.74
cg06030649	chr5:73981490-73981491	Intron	5235.02
cg00904548	chr3:49720819-49720820	3`UTR	5228.95
cg09366620	chr4:3039208-3039209	Exon	5228.66
cg24868201	chr22:18923881-18923882	Intron	5227.88
cg01910484	chr16:56642229-56642230	Promoter	5224.05
cg00456086	chr3:197283111-197283112	Intron	5223.14
cg18942579	chr17:57915773-57915774	Intron	5219.09
cg09537448	chr7:129414567-129414568	TTS	5218.96
cg19272592	chr3:129408521-129408522	Intron	5218.44
cg01275887	chr7:4747216-4747217	Intron	5218.02
cg19927661	chr6:3150267-3150268	Intron	5216.47
cg02666008	chr1:110880366-110880367	Intron	5214.33
cg12269905	chr21:38574668-38574669	3`UTR	5214.27
cg18469036	chr10:504497-504498	Intron	5212.16
cg01860201	chr4:75720019-75720020	Promoter	5210.6
cg08837858	chr19:42720994-42720995	Intron	5205.24
cg05165025	chr14:74253312-74253313	Intron	5198.68
cg01037496	chr18:686346-686347	Intron	5198.02
cg01517968	chr12:52348879-52348880	Intron	5197.74
cg20311544	chr1:110880452-110880453	Intron	5197
cg19277884	chr20:48530309-48530310	Intron	5193.19
cg09342325	chr2:220371699-220371700	3`UTR	5187.3
cg04623172	chr10:31607306-31607307	Promoter	5185.2
cg05050789	chr17:79480426-79480427	Promoter	5182.03
cg17628700	chr11:46402601-46402602	5`UTR	5172.63
cg20623052	chr11:65419955-65419956	Intergenic	5162.57
cg04308687	chr1:100231682-100231683	Promoter	5161.19
cg20706495	chr1:12222054-12222055	Intergenic	5156.5
cg07705964	chr4:140586988-140586989	5`UTR	5150.15
cg08457178	chr6:30711636-30711637	3`UTR	5149.75
cg08494871	chr16:19862888-19862889	Intron	5146.03
cg23125901	chr10:504452-504453	Intron	5142.99
cg24929896	chr2:3418530-3418531	Intron	5140.09
cg03531853	chr9:86535572-86535573	Intron	5137.44
cg12073537	chr12:49658926-49658927	Intron	5129.39
cg22451358	chr17:55938871-55938872	3`UTR	5124.37
cg21604320	chr4:140587179-140587180	5`UTR	5123.12
cg17888086	chr1:37945057-37945058	Promoter	5121.41
cg09126541	chr4:77918884-77918885	Intron	5115.09
cg15236528	chr17:79283062-79283063	Promoter	5110.06
cg13999143	chr4:6728799-6728800	Intergenic	5109.55
cg07081054	chr17:52978409-52978410	Intron	5106.39
cg10496150	chr17:77923603-77923604	Exon	5105.53
cg08078514	chr17:73017135-73017136	3`UTR	5104.02
cg20866711	chr17:47647861-47647862	Intron	5089.76
cg15524063	chr1:43832916-43832917	Intron	5089.67
cg02480522	chr4:140587536-140587537	Intron	5085.13
cg24525763	chr10:135075002-135075003	TTS	5083.13
cg03694261	chr11:122753977-122753978	Intron	5080.02
cg05876864	chr5:176831638-176831639	Exon	5077.64
cg22848982	chr1:3697631-3697632	3`UTR	5071.13
cg23024228	chr1:236687156-236687157	Intron	5064.01
cg14020595	chr4:124234087-124234088	Intron	5061.78
cg16616599	chr12:16067423-16067424	Intron	5060.88
cg04694389	chr2:69857465-69857466	Intron	5059.41
cg18036140	chr5:141228991-141228992	Intergenic	5059.01
cg14096180	chr11:67141628-67141629	Intron	5059
cg19210302	chr3:45635099-45635100	Intergenic	5054.63
cg11526198	chr1:23854847-23854848	TTS	5038.95
cg09559882	chr19:46142291-46142292	TTS	5028.86
cg03051258	chr13:21635906-21635907	Promoter	5022.22
cg03551062	chr16:88041289-88041290	Intron	5021.79
cg14520360	chr1:151375993-151375994	3`UTR	5020.17
cg08197797	chr6:138428995-138428996	Promoter	5019.79
cg07578070	chr6:150326732-150326733	Promoter	5019.51
cg09647671	chr20:48530454-48530455	Intron	5017.74
cg13337949	chr6:30711586-30711587	3`UTR	5016.07
cg12798992	chr6:167411361-167411362	Promoter	5015.98
cg20674725	chr3:47020919-47020920	Intron	5015.9
cg07840482	chr1:94713649-94713650	Promoter	5012.43
cg17389738	chr6:30711642-30711643	3`UTR	5011.89
cg14099335	chr3:101568240-101568241	Intron	5010.34
cg06612355	chr5:102834858-102834859	Intergenic	5010.1
cg13393809	chr2:239974467-239974468	3`UTR	5009.21
cg05339390	chr7:12726307-12726308	Promoter	5008.43
cg12458970	chr20:44656372-44656373	Intron	5008.29
cg22291942	chr18:32398181-32398182	Intron	5001.01
cg11566154	chr6:80579376-80579377	Intergenic	4998.51
cg13444964	chr1:236687053-236687054	Intron	4998.51
cg23696834	chr6:42928345-42928346	Intron	4996.23
cg17609887	chr7:157053014-157053015	Intron	4991.82
cg21093005	chr17:80541915-80541916	Exon	4989.81
cg13173536	chr2:3403300-3403301	Intron	4989.79
cg04860664	chr1:43136315-43136316	Intron	4988.87
cg24170415	chr4:185747632-185747633	Promoter	4987.48
cg23737737	chr12:6665370-6665371	TTS	4985.33
cg20173014	chr17:80541737-80541738	Intron	4978.97
cg07230905	chr12:107297478-107297479	Intergenic	4978.94
cg10624054	chr12:53297547-53297548	Intron	4978.9
cg18462521	chr2:64879911-64879912	Intron	4977.15
cg14509895	chr9:113017921-113017922	Intron	4977.11
cg03104704	chr16:48399813-48399814	Intron	4972.23
cg03548645	chr14:103369816-103369817	Intron	4972.14
cg18132964	chr6:155541562-155541563	Intron	4969.05
cg06638827	chr12:59313488-59313489	Intron	4959.06
cg23193870	chr12:7055657-7055658	TTS	4953.38
cg06562091	chr13:30995914-30995915	Intron	4951.81
cg13726843	chr17:54990662-54990663	Intron	4951.4
cg04503457	chr17:41445688-41445689	Intergenic	4948.04
cg08846327	chr5:14359614-14359615	Exon	4946.47
cg08079787	chr16:2282372-2282373	Intron	4944.24
cg07031551	chr11:72463331-72463332	Intron	4943.83
cg20195987	chr16:3071146-3071147	Intron	4942.55
cg12813724	chr1:26690537-26690538	Intron	4935.99
cg06791083	chr1:2006465-2006466	Intron	4935.8
cg05097899	chr20:5080743-5080744	Intron	4930.27
cg17419626	chr12:53268268-53268269	Intergenic	4927.36
cg16065186	chr17:37856663-37856664	Intron	4925.98
cg24702147	chr12:7071814-7071815	Promoter	4925.53
cg18473978	chr3:195615386-195615387	Exon	4920.94
cg04470060	chr5:141870810-141870811	Intergenic	4911.32
cg23052267	chr5:112203375-112203376	Intron	4909.96
cg04270085	chr2:12223636-12223637	Intron	4905.86
cg17108430	chr4:108745557-108745558	Promoter	4899.28
cg09084106	chr17:20904603-20904604	3`UTR	4894.91
cg11409096	chr6:42928337-42928338	Intron	4893.75
cg05915362	chr6:159274480-159274481	Intron	4892.97
cg12876855	chr16:11681274-11681275	Promoter	4890.3
cg08687386	chr6:30711206-30711207	3`UTR	4885.58
cg04079248	chr7:12726310-12726311	Promoter	4881.44
cg18783374	chr17:55474945-55474946	Intron	4881.41
cg06980547	chr7:22894557-22894558	Intergenic	4881.01
cg10335067	chr14:64065540-64065541	Exon	4880.55
cg12558519	chr19:18748017-18748018	Intron	4880.38
cg03542322	chr20:21227215-21227216	3`UTR	4879.32
cg17824690	chr2:242529979-242529980	Intron	4877.4
cg04627871	chr6:31703921-31703922	Intron	4871.35
cg05945615	chr22:38035456-38035457	Promoter	4866
cg20173059	chr11:113185285-113185286	5`UTR	4859.59
cg08121478	chr19:47217786-47217787	Intron	4857.32
cg05311589	chr16:48399731-48399732	Intron	4852.57
cg12557418	chr8:110552613-110552614	Intron	4852.33
cg00105253	chr14:105647194-105647195	Intron	4850.83
cg16010163	chr12:92898400-92898401	Intergenic	4850.82
cg17304336	chr11:65343565-65343566	5`UTR	4849.85
cg12177743	chr11:113185079-113185080	Promoter	4846.77
cg03215152	chr8:141600316-141600317	Intron	4844.92
cg22413603	chr12:7072765-7072766	Promoter	4843.98
cg18457491	chr10:104829517-104829518	Intron	4843.44
cg21410293	chr18:46386361-46386362	3`UTR	4838.04
cg03959306	chr1:2004968-2004969	Intron	4833.05
cg11118171	chr6:30910629-30910630	Intron	4829
cg22171613	chr1:6396134-6396135	Intron	4828.23
cg07783183	chr11:75852355-75852356	Exon	4828.05
cg11055795	chr7:100480589-100480590	Intron	4824.38
cg16329842	chr7:2148642-2148643	Intron	4817.8
cg10325088	chr1:217724849-217724850	Intron	4817.72
cg06059056	chr3:13008969-13008970	Intron	4814.73
cg06008480	chr11:113185089-113185090	Promoter	4810.82
cg00563229	chr1:28286146-28286147	5`UTR	4809.07
cg01382649	chr15:42263914-42263915	Intron	4807.4
cg25121332	chr2:33171784-33171785	TTS	4807.19
cg18896687	chr7:1571125-1571126	Intron	4806.47
cg06052619	chr6:138428906-138428907	Promoter	4804.11
cg10899768	chr8:102506635-102506636	Intron	4803.96
cg19206653	chr22:38453239-38453240	Promoter	4803
cg03157530	chr16:85696657-85696658	Exon	4801.92
cg14638209	chr2:10260280-10260281	Intergenic	4801.91
cg24341498	chr9:137217390-137217391	Promoter	4801.85
cg10697491	chr17:17287344-17287345	Intergenic	4801.82
cg06646622	chr5:78766902-78766903	Intron	4800.31
cg18074403	chr10:405362-405363	Intron	4798.15
cg17621580	chr22:18253686-18253687	Intron	4797.63
cg22807551	chr8:17659378-17659379	Promoter	4793.56
cg02647998	chr3:12201096-12201097	Promoter	4788.67
cg14519950	chr9:4662766-4662767	Intron	4787.55
cg00624212	chr3:47020760-47020761	Intron	4785.16
cg19281083	chr19:7953440-7953441	5`UTR	4784.37
cg22698489	chr1:159893696-159893697	Intron	4780.7
cg04951051	chr10:79601860-79601861	Exon	4779.38
cg07773510	chr8:65293126-65293127	Intron	4779.18
cg20178172	chr6:30711655-30711656	3`UTR	4776.38
cg09414827	chr7:134832671-134832672	Intron	4776.07
cg03781123	chr6:30168380-30168381	Intron	4775.58
cg04073934	chr4:3372272-3372273	Intron	4775.24
cg11469587	chr17:74639849-74639850	5`UTR	4773.47
cg12280317	chr1:152008083-152008084	Intron	4770.62
cg04077141	chr22:36782143-36782144	Intron	4770.27
cg16653495	chr2:219761627-219761628	Intergenic	4769.03
cg10788217	chr11:113185148-113185149	Promoter	4764.94
cg00396687	chr15:44069062-44069063	Promoter	4761.58
cg16986298	chr1:27324471-27324472	Intron	4759.04
cg01725531	chr8:23082789-23082790	Promoter	4756.52
cg15949277	chr1:37939724-37939725	Intron	4756.29
cg13906069	chr1:115213259-115213260	Promoter	4754.41
cg08209473	chr16:48399769-48399770	Intron	4746.29
cg14013337	chr9:34377424-34377425	Promoter	4745.37
cg05485204	chr6:2971192-2971193	Intron	4743.91
cg04383058	chr11:67273507-67273508	TTS	4742.05
cg15034393	chr3:152856773-152856774	Intergenic	4741.3
cg20390500	chr11:57072454-57072455	Intron	4739.18
cg22714942	chr12:109911508-109911509	Intron	4735.14
cg03327307	chr4:140586881-140586882	Promoter	4733.95
cg19455322	chr3:46735335-46735336	Promoter	4732.43
cg11690789	chr5:462141-462142	Exon	4730.46
cg20278383	chr13:96086098-96086099	Exon	4727.02
cg07849581	chr4:48272077-48272078	Promoter	4724.64
cg22424108	chr1:95285531-95285532	Promoter	4723.25
cg00265863	chr1:28286348-28286349	5`UTR	4723.15
cg11993160	chr18:12404041-12404042	Intergenic	4717.62
cg12229172	chr4:140587147-140587148	5`UTR	4712.04
cg05887405	chr16:83982436-83982437	Intergenic	4709.45
cg14433074	chr6:30711090-30711091	3`UTR	4708.55
cg12427941	chr6:43457177-43457178	Intron	4707.55
cg13374528	chr7:129414627-129414628	TTS	4703.14
cg09588360	chr2:54785795-54785796	Intron	4701.91
cg03107310	chr10:86094757-86094758	Intron	4701.8
cg13781197	chr15:85525673-85525674	Intron	4701.37
cg04873147	chr13:73634369-73634370	Intron	4700.88
cg02010752	chr8:145017520-145017521	Intron	4697.98
cg18031675	chr7:29602763-29602764	Promoter	4694.77
cg09496762	chr20:42286524-42286525	Intergenic	4693.02
cg17336714	chr19:42721974-42721975	Promoter	4692.04
cg15805337	chr11:12935897-12935898	Intron	4688.57
cg16573542	chr16:48399834-48399835	Intron	4688.36
cg04877910	chr2:85804641-85804642	5`UTR	4686.69
cg13367234	chr1:17253197-17253198	Intron	4686.58
cg18064152	chr8:23082721-23082722	Promoter	4685.54
cg04660686	chr11:9635595-9635596	Intergenic	4682.16
cg22455795	chr19:41109651-41109652	Intron	4679.8
cg02702614	chr3:197282691-197282692	Intron	4677.37
cg18185189	chr12:7073242-7073243	TTS	4675.87
cg03336727	chr1:203456818-203456819	3`UTR	4674.07
cg23974819	chr12:7055829-7055830	5`UTR	4673.73
cg24317190	chr7:54900936-54900937	Intergenic	4673.27
cg20869844	chr7:140103726-140103727	Promoter	4672.44
cg16612926	chr12:57601671-57601672	Intron	4670.96
cg01368075	chr3:128523902-128523903	Intron	4668.94
cg12390011	chr7:140103671-140103672	Promoter	4668.91
cg08711067	chr7:140103737-140103738	Promoter	4667.19
cg23037648	chr3:101568246-101568247	Intron	4666.53
cg23258717	chr3:195615577-195615578	Intron	4664.48
cg10572969	chr11:13690188-13690189	Promoter	4662.53
cg08552167	chr10:134560109-134560110	Intron	4660.8
cg15148757	chr4:87857305-87857306	Intron	4660.57
cg18192419	chr3:128005180-128005181	Intron	4660.52
cg02915939	chr6:30711022-30711023	3`UTR	4654.72
cg14041701	chr11:70282789-70282790	TTS	4652.31
cg17102674	chr7:140034703-140034704	3`UTR	4651.9
cg04866162	chr7:75932977-75932978	Intron	4651.55
cg05398580	chr7:100816682-100816683	Exon	4650.1
cg03124636	chr6:30711426-30711427	3`UTR	4647.56
cg05110391	chr17:76588634-76588635	Intergenic	4645.36
cg01219048	chr4:110623974-110623975	Intron	4642.49
cg04839664	chr20:55964528-55964529	Intergenic	4641.2
cg08416650	chr16:55542921-55542922	5`UTR	4639.24
cg19476622	chr18:20714485-20714486	Promoter	4639.15
cg17167468	chr10:113943149-113943150	Intron	4638.74
cg04362907	chr1:211688645-211688646	Intergenic	4635.66
cg20309677	chr1:116925753-116925754	Intron	4630.29
cg07727358	chr4:1008738-1008739	Intron	4630.25
cg02398998	chr19:45257704-45257705	Intron	4628.7
cg14784699	chr10:31607330-31607331	Promoter	4626.75
cg06456031	chr7:134832850-134832851	Intron	4625.25
cg00898447	chr16:75300795-75300796	Promoter	4624.13
cg23674202	chr17:80541549-80541550	Intron	4623.07
cg14599284	chr5:167719687-167719688	Intron	4623.07
cg00364357	chr15:64443650-64443651	Promoter	4621.93
cg00746446	chr2:23879137-23879138	Intron	4621.63
cg23235876	chr12:121735450-121735451	5`UTR	4621.47
cg11317705	chr7:6693838-6693839	Exon	4620.54
cg00739667	chr16:81731648-81731649	Intron	4618.38
cg08442798	chr11:72388033-72388034	Intergenic	4617.69
cg19042435	chr6:2971087-2971088	Intron	4615.66
cg24630516	chr11:75852389-75852390	Exon	4613.57
cg22125214	chr7:135612081-135612082	3`UTR	4613.43
cg09557149	chr4:183816164-183816165	Intron	4610.64
cg15305564	chr11:121322637-121322638	Promoter	4610.4
cg22314900	chr2:109150331-109150332	Promoter	4607.94
cg17345569	chr6:42928274-42928275	Intron	4606.92
cg14164596	chr11:6462110-6462111	-	4606.9
cg08757037	chr7:75933294-75933295	Intron	4606.81
cg09235583	chr6:30711141-30711142	3`UTR	4606.26
cg12693595	chr12:57504318-57504319	Promoter	4604.31
cg14554871	chr9:131486327-131486328	Promoter	4604.29
cg22878414	chr14:78870133-78870134	Intron	4602.44
cg04013093	chr6:42928303-42928304	Intron	4601.5
cg01324115	chr19:42722189-42722190	Promoter	4600.42
cg04015912	chr2:240117232-240117233	Intron	4598.92
cg00102183	chr1:109772439-109772440	Intron	4597.42
cg08467595	chr3:13009117-13009118	Intron	4595.86
cg02474926	chr12:3930923-3930924	Intron	4594.31
cg10014112	chr7:134832844-134832845	Intron	4590.58
cg15035705	chr5:179159291-179159292	TTS	4590.2
cg00440043	chr10:31607300-31607301	Promoter	4588.67
cg16788391	chr20:35201809-35201810	Promoter	4587.1
cg21244846	chr9:27529339-27529340	Intron	4586.4
cg11895240	chr10:12171245-12171246	Promoter	4581.94
cg14467276	chr9:96846674-96846675	Promoter	4577.58
cg00095259	chr18:59218797-59218798	Intron	4577.13
cg03722909	chr18:42324965-42324966	Intron	4576.6
cg04147497	chr14:69052728-69052729	Intron	4575.89
cg15942368	chr7:139118969-139118970	Intergenic	4574.98
cg24871540	chr19:50708705-50708706	Intron	4573.8
cg02602699	chr17:235235-235236	Intergenic	4571.61
cg21755725	chr19:50708619-50708620	Intron	4569.39
cg10377153	chr9:96846724-96846725	Promoter	4567.51
cg22502206	chr15:60690826-60690827	Promoter	4563.09
cg14201717	chr7:47679990-47679991	Intergenic	4557.6
cg17037491	chr6:25280491-25280492	Intron	4556.96
cg19105122	chr7:75896889-75896890	Intron	4556.65
cg00081799	chr1:6390793-6390794	Intron	4555.48
cg08794940	chr6:30711073-30711074	3`UTR	4554.26
cg22305258	chr17:4643367-4643368	Promoter	4553.42
cg20704330	chr5:131411549-131411550	3`UTR	4547.03
cg09069446	chr16:4462122-4462123	Intron	4546.21
cg13609821	chr7:154705189-154705190	Intergenic	4546.06
cg18177304	chr3:138312634-138312635	Intron	4544.69
cg03411979	chr13:52028301-52028302	-	4543.25
cg23689080	chr12:56159704-56159705	Intron	4538.84
cg02815282	chr11:67141135-67141136	Intron	4538.68
cg04078732	chr1:31439111-31439112	Exon	4536.96
cg10170049	chr15:94774288-94774289	Intergenic	4536.94
cg02829456	chr2:201982020-201982021	Intron	4535.75
cg05898591	chr5:174805715-174805716	Intergenic	4533.83
cg17648080	chr17:2141841-2141842	Intron	4533
cg03389789	chr12:117429362-117429363	Intron	4532.27
cg01294490	chr6:35656906-35656907	Intron	4530.04
cg17572903	chr20:47713223-47713224	3`UTR	4525.63
cg02207944	chr16:89603606-89603607	3`UTR	4525.53
cg07972322	chr7:134832939-134832940	Intron	4524.01
cg04316905	chr20:5985495-5985496	Intron	4522.08
cg15854365	chr3:195616328-195616329	Intron	4521.51
cg16193203	chr10:75313138-75313139	Intron	4521.42
cg02445282	chr5:14359581-14359582	Exon	4519.6
cg14498227	chr11:70282774-70282775	TTS	4511.33
cg10047572	chr6:30711399-30711400	3`UTR	4510.62
cg04908960	chr16:30425679-30425680	Intron	4509.1
cg14042132	chr1:117112752-117112753	Intron	4508.73
cg07921008	chr2:10924176-10924177	3`UTR	4507.17
cg16817070	chr1:152020284-152020285	Intergenic	4506.98
cg03954918	chr16:12278468-12278469	Intron	4503.74
cg17972655	chr15:90709123-90709124	Intergenic	4503.24
cg13705888	chr6:32131722-32131723	TTS	4503.02
cg13821433	chr2:26726535-26726536	Intron	4500.24
cg08376848	chr11:108368619-108368620	Intron	4499.77
cg06880239	chr12:125670513-125670514	Intergenic	4499.49
cg01279418	chr16:89623374-89623375	Exon	4497.64
cg00803816	chr17:67323768-67323769	Promoter	4497.55
cg10706542	chr13:52336040-52336041	3`UTR	4496.17
cg00356723	chr11:63705697-63705698	Promoter	4496.11
cg00522579	chr18:3067532-3067533	Exon	4495.06
cg12722569	chr6:167370648-167370649	Promoter	4493
cg20460852	chr8:23082822-23082823	Promoter	4490.01
cg09430932	chr7:44154322-44154323	TTS	4488.01
cg13374726	chr12:121735396-121735397	5`UTR	4486.3
cg13199577	chr6:30043546-30043547	Promoter	4485.95
cg09053907	chr4:75720055-75720056	Promoter	4475.81
cg12422683	chr11:12132611-12132612	Intron	4475.61
cg09628877	chr3:195613739-195613740	Intron	4473.6
cg18579761	chr4:83323585-83323586	Intergenic	4471.68
cg17752291	chr21:37528206-37528207	Intron	4470.15
cg06010356	chr16:74847234-74847235	Intergenic	4468.66
cg11699925	chr13:73634225-73634226	Intron	4464.43
cg02840535	chr16:27523174-27523175	Exon	4460.51
cg03303633	chr2:145196972-145196973	Intron	4455.34
cg18235026	chr7:129419139-129419140	Intergenic	4452.47
cg16493531	chr6:30711802-30711803	Exon	4450.73
cg21402832	chr3:172241069-172241070	Exon	4450.5
cg13578353	chr14:99739516-99739517	Intergenic	4450.29
cg24685998	chr12:59313279-59313280	Intron	4450.27
cg21830849	chr12:129283486-129283487	Intron	4449.9
cg07076109	chr7:4747261-4747262	Intron	4449.51
cg13120814	chr7:134832770-134832771	Intron	4449.46
cg04145264	chr11:65190825-65190826	-	4449.19
cg02330500	chr14:95731916-95731917	Intron	4446.84
cg07155478	chr3:197283151-197283152	Intron	4446.36
cg20595750	chr10:405225-405226	Intron	4445.44
cg18836122	chr4:75720078-75720079	Promoter	4444.44
cg01473942	chr4:41218683-41218684	Intergenic	4443.57
cg24799448	chr11:1404215-1404216	Intergenic	4441.78
cg23839891	chr19:5094994-5094995	Intron	4440.63
cg04797570	chr11:47587672-47587673	Intron	4435.68
cg12699768	chr1:175115788-175115789	Intron	4434.99
cg19380361	chr15:85290890-85290891	Promoter	4433.76
cg20295949	chr8:101170029-101170030	Promoter	4433.42
cg03448754	chr10:77542302-77542303	Intron	4431.66
cg21379004	chr3:46735338-46735339	Promoter	4429.82
cg22441543	chr22:50355555-50355556	Promoter	4427.15
cg19070139	chr6:42928517-42928518	Intron	4425.1
cg10546048	chr5:139126174-139126175	Promoter	4422.27
cg01519063	chr8:102505293-102505294	Intron	4420.88
cg00127894	chr13:113623639-113623640	Promoter	4419.85
cg15204740	chr20:39969492-39969493	Promoter	4416.13
cg06352730	chr7:47621692-47621693	5`UTR	4413.33
cg07968770	chr16:21170927-21170928	Promoter	4408.16
cg18044113	chr7:2236405-2236406	Intron	4407.04
cg12470011	chr1:205473662-205473663	Promoter	4406.99
cg11887884	chr17:79486500-79486501	Intergenic	4406.79
cg17326597	chr14:59810637-59810638	Intron	4406.22
cg18476530	chr11:67141747-67141748	Intron	4406.16
cg14037250	chr9:136918894-136918895	Intron	4403.71
cg09546172	chr21:43933663-43933664	Intron	4402.24
cg21695485	chr11:66824219-66824220	Promoter	4397.55
cg02253701	chr1:31627614-31627615	Intergenic	4396.78
cg04603812	chr16:1429265-1429266	Intron	4394.45
cg07946277	chr17:76732854-76732855	Intron	4393.68
cg22118126	chr20:39969481-39969482	Promoter	4390.01
cg00011994	chr6:30711904-30711905	Exon	4388.37
cg18308176	chr2:242786266-242786267	Intergenic	4387.71
cg16788099	chr11:67141792-67141793	Intron	4387.2
cg00294025	chr12:7276360-7276361	3`UTR	4386.51
cg13015534	chr17:74639793-74639794	5`UTR	4386.27
cg12959106	chr3:129830318-129830319	Promoter	4381.97
cg19470372	chr19:46145190-46145191	Intron	4380.63
cg23829102	chr4:124476694-124476695	Intergenic	4378.02
cg01409343	chr17:57915740-57915741	Exon	4377.71
cg21610221	chr15:93722499-93722500	Intergenic	4377.02
cg10597661	chr8:8256332-8256333	Intergenic	4373.8
cg03283282	chr4:40579075-40579076	Intron	4372.83
cg23731030	chr17:37856217-37856218	Promoter	4371.54
cg08372947	chr17:42092370-42092371	5`UTR	4371.46
cg11910652	chr6:43457274-43457275	Intron	4369.11
cg10102242	chr16:4422216-4422217	Intron	4358.66
cg00934883	chr6:30711966-30711967	Exon	4358.32
cg04012931	chr6:30711164-30711165	3`UTR	4358.23
cg04074001	chr4:148861409-148861410	Intron	4356.5
cg21609808	chr4:125404261-125404262	Intergenic	4355.65
cg10918580	chr5:72922281-72922282	Intron	4350.4
cg13804182	chr6:30711796-30711797	Exon	4347.67
cg07414392	chr9:71735648-71735649	Promoter	4344.11
cg06511389	chr17:42092403-42092404	5`UTR	4337.05
cg20415945	chr2:240172645-240172646	Intron	4336.9
cg12635790	chr8:96112814-96112815	Intergenic	4336.69
cg03524243	chr7:22396146-22396147	Intron	4332.63
cg20196966	chr6:47445060-47445061	Promoter	4331.94
cg23704802	chr8:87356638-87356639	Intron	4331.24
cg18599124	chr14:24564067-24564068	Intron	4329.45
cg16257101	chr14:58863000-58863001	Intron	4325.93
cg00082235	chr12:6664536-6664537	Exon	4324.85
cg05392440	chr1:2478653-2478654	Intergenic	4324.79
cg04879381	chr16:11681270-11681271	Promoter	4322.63
cg13750214	chr19:1302619-1302620	Intergenic	4322.38
cg07985890	chr11:65190999-65191000	-	4322.2
cg23209285	chr2:236716052-236716053	Intron	4322.01
cg10586756	chr16:56782283-56782284	Exon	4319.9
cg13411507	chr9:5890900-5890901	Promoter	4319.65
cg09556823	chr19:44675785-44675786	Intron	4319.6
